# Supplementary material for: Defining the glycosaminoglycan interactions of complement factor H-related protein 5
Source: J Immunol. Author manuscript; Available in PMC 2021 Sep 24. (PMC8313009; doi:10.4049/jimmunol.2000072)
Supplement: Supplemental Table 1 [file EMS124726-supplement-Supplemental_Table_1.xlsx]

## Sheet: Sheet1
Supplemental Table 1. Supplementary Glycan Microarray Document Based on MIRAGE Guidelines (doi:10.3762/mirage.3)
	Description
1. Sample: Glycan Binding Sample
Description of Sample	Human Factor H (FH) was purchased from Comptech, A137.
	Recombinant FHR5 (rFHR5) was prepared and purified as described under ‘Proteins and Antibodies’ in the Methods section of the main text.
Sample modifications	Not relevant.
Assay protocol	This is described in the Methods section of the main text.
2. Glycan Library
Glycan description for defined glycans	The microarray (in house designation ‘GAG oligosaccharide Array Set 4’) contained 63 lipid-linked oligosaccharide probes, neoglycolipids (NGLs), derived from GAG oligosaccharides, which were prepared by partial depolymerization of the polysaccharides as referenced below.
	Poly-saccharides	Origins/sources	Reagents used for preparing oligosaccharide fractions	References
	HA	Bovine vitreous humor	Hyaluronidase (EC 3.2.1.35; from bovine testes; Sigma)	Chai et al. Infect Immun. 2001
		(Sigma H7630)
	CSA	Bovine trachea	Chondroitin lyase ABC from Proteus vulgaris (EC 4.2.2.4; Sigma)	Chai et al. J Biol Chem. 2002
		Sigma C8529)
	CSB	Bovine mucosa
		(Sigma C3788)
	CSC	Shark cartilage
		(Sigma C4384)
	Heparin	Porcine intestinal mucosa	Heparin lyase I (EC 4.2.2.7; Sigma)	Chai et al. Anal Chem. 1998
		(Sigma H3149)
	HS	Porcine intestinal mucosa, Fraction I	Heparin Lyase III (E.C. 4.2.2.8; IBEX Technologies)	Chai et al. Biochemistry, 2004
		(Celsus Laboratories HO-10595)
	The GAG oligosaccharide mixtures were size‐fractionated by gel filtration (Bio-Gel P-6) chromatography, and the chain lengths (or the degree-of-polymeirzation, DP) of the major oligosaccharide components were determined by negative-ion electrospray ionization mass spectrometry after conversion into their ammonium salts for the fractions with lower
	DPs (e.g. DP2 to DP6) (Chai et al. Anal Chem 1998) or deduced by gel filtration profiles (Supplemental Figures S1) of those with higher DPs.
	The names and sequences of the 63 GAG NGL probes are in Supplemental Table 2. The microarray used for additional analyses of rFHR5 (in house designation ‘GAG oligosaccharide Array Set 11’) included six NGL probes selected from the GAG NGL probe library (Supplemental Table 2): 6 and 8 mers of HS (HS-S6-AO and HS-S8-AO) and 6, 10, 14 and 18 mers of heparin (Hep-6-AO, Hep-10-AO, Hep-14-AO and Hep-18…
Glycan description for undefined glycans	Not relevant.
Glycan modifications	The GAG NGL probes were prepared from reducing oligosaccharides either by reductive amination with the amino lipid, 1,2-dihexadecyl-sn-glycero-3-phosphoethanolamine [(DHPE) (Chai et al., Methods Enzymol. 2003)]
	or by oxime ligation with aminooxy functionalized DHPE [(AOPE) (Liu et al., Chem Biol. 2007)].
3. Printing Surface; e.g., Microarray Slide
Description of surface	Nitrocellulose-coated glass microarray slides.
Manufacturer	16-pad Microarray Slide from Grace Bio Labs (Oregon, USA)
Custom preparation of surface	Not relevant.
Non-covalent Immobilization	In ‘GAG oligosaccharide Array Set 4’ NGLs were formulated as liposomes by adding carrier lipids, phosphatidylcholine and cholesterol (Liu et al., Methods Mol. Biol. 2012) for robotic arraying and non-covalent immobilization on nitrocellulose-coated glass slides.
	For generation of arrays ‘GAG oligosaccharide Array Set 11’, 1,2-dihexanoyl-sn-glycero-3-phosphocholine (DHPC) was used in the formulation instead of phosphatidylcholine.
4. Arrayer (Printer)
Description of Arrayer	Nano-Plotter 2.1 (GeSim, Radeberg, Germany)
Dispensing mechanism	Non-contact liquid delivery with four dispensing tips.
Glycan deposition	Approximately 0.33 nL was printed per spot
Printing conditions	NGLs were printed in liposomes in water; these contained 100 pmol/ml each of cholesterol and phosphatidylcholine as lipid carriers in addition to the NGLs at 5 and 15 pmol/ml, 2 and 5 fmol per spot levels, respectively.
	All printing solutions contained Cy3 NHS ester (GE Healthcare) at 20 ng/ml (26 fmol/ml) as a marker to monitor the printing process.
	Printing was performed at ambient temperature and relative humidity of 50-58%.
5. Glycan Microarray with “Map”
Array layout	Each array slide contained 16 identical subarrays (pads).
	The GAG-focused arrays were printed on two separate array sets. The first (‘GAG oligosaccharide Array Set 4’) contained 63 GAG NGL probes. Each lipid-linked glycan probe was printed at the two levels (2 and 5 fmol per spot) in duplicate (four spots per saccharide in a row); up to 256 spots (16x16) in total for 64 probes per subarray.
	The second array set (‘GAG oligosaccharide Array Set 11’) included 6 selected GAG NGL probes printed in quadruplicate at 5 fmol per spot level.
Glycan identification and quality control	The 63 glycan probes printed in ‘GAG oligosaccharide Array Set 4’ are defined in Supplemental Table 2. All the probes were well printed as shown by the Cy3 images of the printed slides. For quality control, the focused GAG arrays were analysed with various GAG-binding proteins and antibodies, as well as number of viruses and virial proteins. An example using an array contained similar GAG NGL pro…
6. Detector and Data Processing
Scanning hardware	ProScanArray microarray scanner (PerkinElmer LAS, Beaconsfield, UK) for ‘GAG oligosaccharide Array Set 4’ (Figure 2)
	GenePix 4300A (Molecular Devices, UK) for ‘GAG oligosaccharide Array Set 11’ (Figure 3)
Scanner settings	Scanning resolution: 10 mm / pixel (this resolution is adequate for the sizes of sample spots)
	Laser channel: Red (scan wavelength 635 nm)
	PMT voltage: 350
	Scan power: 85%
Image analysis software	ScanArray Express software (PerkinElmer LAS, Beaconsfield, UK)
Data processing	The proscan files were entered into an in-house microarray database using software (designed by Dr Mark Stoll, http://www.beilstein-institut.de/en/publications/proceedings/glyco-2009) for data processing. No particular normalization method or statistical analysis was used.
7. Glycan Microarray Data Presentation
Data presentation	The microarray binding results are in Figures 2,3 and Supplemental Table 3. The table includes the list of glycan probes present in the array, binding intensities at the 5 fmol per spot level and errors.
8. Interpretation and Conclusion from Microarray Data
Data interpretation	No software or algorithms were used to interpret processed data.
Conclusions	FH and rFHR5 bound exclusively to the sulfated GAG NGL probes (with a preference for heparin and DS derived probes) but not to the non-sulfated HA probes. Binding intensities when the two proteins were tested at different protein levels indicated that the interaction of rFHR5 to the sulfated GAG probes in the arrays is stronger compared to FH.
