# Supplementary material for: Defining the glycosaminoglycan interactions of complement factor H-related protein 5
Source: J Immunol. Author manuscript; Available in PMC 2021 Sep 24. (PMC8313009; doi:10.4049/jimmunol.2000072)
Supplement: Supplemental Table 2 [file EMS124726-supplement-Supplemental_Table_2.xlsx]

## Sheet: Sheet1
Supplemental Table 2. Probes investigated in the focused GAG oligosaccharide microarray ('GAG oligosaccharide Array Set 4')
Position	Probea	Sequenceb
1	HA-S4	GlcAβ-3GlcNAcβ-4GlcAβ-3GlcNAc-DH
2	HA-S6	GlcAβ-3GlcNAcβ-4GlcAβ-3GlcNAcβ-4GlcAβ-3GlcNAc-DH
3	HA-S8	GlcAβ-3GlcNAcβ-4GlcAβ-3GlcNAcβ-4GlcAβ-3GlcNAcβ-4GlcAβ-3GlcNAc-DH
4	HA-S10	GlcAβ-3GlcNAcβ-4GlcAβ-3GlcNAcβ-4GlcAβ-3GlcNAcβ-4GlcAβ-3GlcNAcβ-4GlcAβ-3GlcNAc-DH
5	HA-S12	GlcAβ-3GlcNAcβ-4GlcAβ-3GlcNAcβ-4GlcAβ-3GlcNAcβ-4GlcAβ-3GlcNAcβ-4GlcAβ-3GlcNAcβ-4GlcAβ-3GlcNAc-DH
6	HA-S14	GlcAβ-3GlcNAcβ-4GlcAβ-3GlcNAcβ-4GlcAβ-3GlcNAcβ-4GlcAβ-3GlcNAcβ-4GlcAβ-3GlcNAcβ-4GlcAβ-3GlcNAcβ-4GlcAβ-3GlcNAc-DH
7	HA-S16	GlcAβ-3GlcNAcβ-4GlcAβ-3GlcNAcβ-4GlcAβ-3GlcNAcβ-4GlcAβ-3GlcNAcβ-4GlcAβ-3GlcNAcβ-4GlcAβ-3GlcNAcβ-4GlcAβ-3GlcNAcβ-4GlcAβ-3GlcNAc-DH
8	HA-S18	GlcAβ-3GlcNAcβ-4GlcAβ-3GlcNAcβ-4GlcAβ-3GlcNAcβ-4GlcAβ-3GlcNAcβ-4GlcAβ-3GlcNAcβ-4GlcAβ-3GlcNAcβ-4GlcAβ-3GlcNAcβ-4GlcAβ-3GlcNAcβ-4GlcAβ-3GlcNAc-DH
9	CSA-3	GalNAcβ-4GlcAβ-3GalNAc-DH
		│ │
		SU-4 SU-4
10	CSA-5	GalNAcβ-4GlcAα-3GalNAcβ-4GlcAα-3GalNAc-DH
		│ │ │
		SU-4 SU-4 SU-4
11	CSA-2	ΔUA-3GalNAc-DH
		│
		SU-4
12	CSA-4	ΔUA-3GalNAcβ-4GlcAβ-3GalNAc-DH
		│ │
		SU-4 SU-4
13	CSA-6	ΔUA-3GalNAcβ-4GlcAα-3GalNAcβ-4GlcAα-3GalNAc-DH
		│ │ │
		SU-4 SU-4 SU-4
14	CSA-8	ΔUA-3GalNAcβ-4GlcAβ-3GalNAcβ-4GlcAβ-3GalNAcβ-4GlcAβ-3GalNAc-DH
		│ │ │ │
		SU-4 SU-4 SU-4 SU-4
15	CSA-10	ΔUA-3GalNAcβ-4GlcAβ-3GalNAcβ-4GlcAβ-3GalNAcβ-4GlcAβ-3GalNAcβ-4GlcAβ-3GalNAc-DH
		│ │ │ │ │
		SU-4 SU-4 SU-4 SU-4 SU-4
16	CSA-12	ΔUA-3GalNAcβ-4GlcAβ-3GalNAcβ-4GlcAβ-3GalNAcβ-4GlcAβ-3GalNAcβ-4GlcAβ-3GalNAcβ-4GlcAβ-3GalNAc-DH
		│ │ │ │ │ │
		SU-4 SU-4 SU-4 SU-4 SU-4 SU-4
17	CSA-14	ΔUA-3GalNAcβ-4GlcAβ-3GalNAcβ-4GlcAβ-3GalNAcβ-4GlcAβ-3GalNAcβ-4GlcAβ-3GalNAcβ-4GlcAβ-3GalNAcβ-4GlcAβ-3GalNAc-DH
		│ │ │ │ │ │ │
		SU-4 SU-4 SU-4 SU-4 SU-4 SU-4 SU-4
18	CSA-16	ΔUA-3GalNAcβ-4GlcAβ-3GalNAcβ-4GlcAβ-3GalNAcβ-4GlcAβ-3GalNAcβ-4GlcAβ-3GalNAcβ-4GlcAβ-3GalNAcβ-4GlcAβ-3GalNAcβ-4GlcAβ-3GalNAc-DH
		│ │ │ │ │ │ │ │
		SU-4 SU-4 SU-4 SU-4 SU-4 SU-4 SU-4 SU-4
19	CSA-18	ΔUA-3GalNAcβ-4GlcAβ-3GalNAcβ-4GlcAβ-3GalNAcβ-4GlcAβ-3GalNAcβ-4GlcAβ-3GalNAcβ-4GlcAβ-3GalNAcβ-4GlcAβ-3GalNAcβ-4GlcAβ-3GalNAcβ-4GlcAβ-3GalNAc-DH
		│ │ │ │ │ │ │ │ │
		SU-4 SU-4 SU-4 SU-4 SU-4 SU-4 SU-4 SU-4 SU-4
20	CSA-20	ΔUA-3GalNAcβ-4GlcAβ-3GalNAcβ-4GlcAβ-3GalNAcβ-4GlcAβ-3GalNAcβ-4GlcAβ-3GalNAcβ-4GlcAβ-3GalNAcβ-4GlcAβ-3GalNAcβ-4GlcAβ-3GalNAcβ-4GlcAβ-3GalNAcβ-4GlcAβ-3GalNAc-DH
		│ │ │ │ │ │ │ │ │ │
		SU-4 SU-4 SU-4 SU-4 SU-4 SU-4 SU-4 SU-4 SU-4 SU-4
21	DS-3	GalNAcβ-4IdoAα-3GalNAc-DH
		│ │
		SU-4 SU-4
22	DS-5	GalNAcβ-4IdoAα-3GalNAcβ-4IdoAα-3GalNAc-DH
		│ │ │
		SU-4 SU-4 SU-4
23	DS-2	ΔUA-3GalNAc-DH
		│
		SU-4
24	DS-4	ΔUA-3GalNAcβ-4IdoAα-3GalNAc-DH
		│ │
		SU-4 SU-4
25	DS-6	ΔUA-3GalNAcβ-4IdoAα-3GalNAcβ-4IdoAα-3GalNAc-DH
		│ │ │
		SU-4 SU-4 SU-4
26	DS-8	ΔUA-3GalNAcβ-4IdoAα-3GalNAcβ-4IdoAα-3GalNAcβ-4IdoAα-3GalNAc-DH
		│ │ │ │
		SU-4 SU-4 SU-4 SU-4
27	DS-10	ΔUA-3GalNAcβ-4IdoAα-3GalNAcβ-4IdoAα-3GalNAcβ-4IdoAα-3GalNAcβ-4IdoAα-3GalNAc-DH
		│ │ │ │ │
		SU-4 SU-4 SU-4 SU-4 SU-4
28	DS-12	ΔUA-3GalNAcβ-4IdoAα-3GalNAcβ-4IdoAα-3GalNAcβ-4IdoAα-3GalNAcβ-4IdoAα-3GalNAcβ-4IdoAα-3GalNAc-DH
		│ │ │ │ │ │
		SU-4 SU-4 SU-4 SU-4 SU-4 SU-4
29	DS-14	ΔUA-3GalNAcβ-4IdoAα-3GalNAcβ-4IdoAα-3GalNAcβ-4IdoAα-3GalNAcβ-4IdoAα-3GalNAcβ-4IdoAα-3GalNAcβ-4IdoAα-3GalNAc-DH
		│ │ │ │ │ │ │
		SU-4 SU-4 SU-4 SU-4 SU-4 SU-4 SU-4
30	DS-16	ΔUA-3GalNAcβ-4IdoAα-3GalNAcβ-4IdoAα-3GalNAcβ-4IdoAα-3GalNAcβ-4IdoAα-3GalNAcβ-4IdoAα-3GalNAcβ-4IdoAα-3GalNAcβ-4IdoAα-3GalNAc-DH
		│ │ │ │ │ │ │ │
		SU-4 SU-4 SU-4 SU-4 SU-4 SU-4 SU-4 SU-4
31	DS-18	ΔUA-3GalNAcβ-4IdoAα-3GalNAcβ-4IdoAα-3GalNAcβ-4IdoAα-3GalNAcβ-4IdoAα-3GalNAcβ-4IdoAα-3GalNAcβ-4IdoAα-3GalNAcβ-4IdoAα-3GalNAcβ-4IdoAα-3GalNAc-DH
		│ │ │ │ │ │ │ │ │
		SU-4 SU-4 SU-4 SU-4 SU-4 SU-4 SU-4 SU-4 SU-4
32	DS-20	ΔUA-3GalNAcβ-4IdoAα-3GalNAcβ-4IdoAα-3GalNAcβ-4IdoAα-3GalNAcβ-4IdoAα-3GalNAcβ-4IdoAα-3GalNAcβ-4IdoAα-3GalNAcβ-4IdoAα-3GalNAcβ-4IdoAα-3GalNAcβ-4IdoAα-3GalNAc-DH
		│ │ │ │ │ │ │ │ │ │
		SU-4 SU-4 SU-4 SU-4 SU-4 SU-4 SU-4 SU-4 SU-4 SU-4
33	CSC-3	GalNAcβ-4GlcAβ-3GalNAc-DH
		│ │
		SU-6 SU-6
34	CSC-5	GalNAcβ-4GlcAβ-3GalNAcβ-4GlcAβ-3GalNAc-DH
		│ │ │
		SU-6 SU-6 SU-6
35	CSC-2	ΔUA-3GalNAc-DH
		│
		SU-6
36	CSC-4	ΔUA-3GalNAcβ-4GlcAβ-3GalNAc-DH
		│ │
		SU-6 SU-6
37	CSC-6	ΔUA-3GalNAcβ-4GlcAβ-3GalNAcβ-4GlcAβ-3GalNAc-DH
		│ │ │
		SU-6 SU-6 SU-6
38	CSC-8	ΔUA-3GalNAcβ-4GlcAβ-3GalNAcβ-4GlcAβ-3GalNAcβ-4GlcAβ-3GalNAc-DH
		│ │ │ │
		SU-6 SU-6 SU-6 SU-6
39	CSC-10	ΔUA-3GalNAcβ-4GlcAβ-3GalNAcβ-4GlcAβ-3GalNAcβ-4GlcAβ-3GalNAcβ-4GlcAβ-3GalNAc-DH
		│ │ │ │ │
		SU-6 SU-6 SU-6 SU-6 SU-6
40	CSC-12	ΔUA-3GalNAcβ-4GlcAβ-3GalNAcβ-4GlcAβ-3GalNAcβ-4GlcAβ-3GalNAcβ-4GlcAβ-3GalNAcβ-4GlcAβ-3GalNAc-DH
		│ │ │ │ │ │
		SU-6 SU-6 SU-6 SU-6 SU-6 SU-6
41	CSC-14	ΔUA-3GalNAcβ-4GlcAβ-3GalNAcβ-4GlcAβ-3GalNAcβ-4GlcAβ-3GalNAcβ-4GlcAβ-3GalNAcβ-4GlcAβ-3GalNAcβ-4GlcAβ-3GalNAc-DH
		│ │ │ │ │ │ │
		SU-6 SU-6 SU-6 SU-6 SU-6 SU-6 SU-6
42	CSC-16	ΔUA-3GalNAcβ-4GlcAβ-3GalNAcβ-4GlcAβ-3GalNAcβ-4GlcAβ-3GalNAcβ-4GlcAβ-3GalNAcβ-4GlcAβ-3GalNAcβ-4GlcAβ-3GalNAcβ-4GlcAβ-3GalNAc-DH
		│ │ │ │ │ │ │ │
		SU-6 SU-6 SU-6 SU-6 SU-6 SU-6 SU-6 SU-6
43	CSC-18	ΔUA-3GalNAcβ-4GlcAβ-3GalNAcβ-4GlcAβ-3GalNAcβ-4GlcAβ-3GalNAcβ-4GlcAβ-3GalNAcβ-4GlcAβ-3GalNAcβ-4GlcAβ-3GalNAcβ-4GlcAβ-3GalNAcβ-4GlcAβ-3GalNAc-DH
		│ │ │ │ │ │ │ │ │
		SU-6 SU-6 SU-6 SU-6 SU-6 SU-6 SU-6 SU-6 SU-6
44	CSC-20	ΔUA-3GalNAcβ-4GlcAβ-3GalNAcβ-4GlcAβ-3GalNAcβ-4GlcAβ-3GalNAcβ-4GlcAβ-3GalNAcβ-4GlcAβ-3GalNAcβ-4GlcAβ-3GalNAcβ-4GlcAβ-3GalNAcβ-4GlcAβ-3GalNAcβ-4GlcAβ-3GalNAc-DH
		│ │ │ │ │ │ │ │ │ │
		SU-6 SU-6 SU-6 SU-6 SU-6 SU-6 SU-6 SU-6 SU-6 SU-6
45	CSC-S4	GlcAβ-3GalNAcβ-4GlcAβ-3GalNAc-DH
		│ │
		SU-6 SU-6
46	CSC-S6	GlcAβ-3GalNAcβ-4GlcAβ-3GalNAcβ-4GlcAβ-3GalNAc-DH
		│ │ │
		SU-6 SU-6 SU-6
47	CSC-S8	GlcAβ-3GalNAcβ-4GlcAβ-3GalNAcβ-4GlcAβ-3GalNAcβ-4GlcAβ-3GalNAc-DH
		│ │ │ │
		SU-6 SU-6 SU-6 SU-6
48	CSC-S10	GlcAβ-3GalNAcβ-4GlcAβ-3GalNAcβ-4GlcAβ-3GalNAcβ-4GlcAβ-3GalNAcβ-4GlcAβ-3GalNAc-DH
		│ │ │ │ │
		SU-6 SU-6 SU-6 SU-6 SU-6
49	CSC-S12	GlcAβ-3GalNAcβ-4GlcAβ-3GalNAcβ-4GlcAβ-3GalNAcβ-4GlcAβ-3GalNAcβ-4GlcAβ-3GalNAcβ-4GlcAβ-3GalNAc-DH
		│ │ │ │ │ │
		SU-6 SU-6 SU-6 SU-6 SU-6 SU-6
50	CSC-S14	GlcAβ-3GalNAcβ-4GlcAβ-3GalNAcβ-4GlcAβ-3GalNAcβ-4GlcAβ-3GalNAcβ-4GlcAβ-3GalNAcβ-4GlcAβ-3GalNAcβ-4GlcAβ-3GalNAc-DH
		│ │ │ │ │ │ │
		SU-6 SU-6 SU-6 SU-6 SU-6 SU-6 SU-6
51	HS-S4-AO	GlcAβ-4GlcNAcα-4GlcAβ-4aMan-AO
		May contain small amounts of GlcNS(6S) and IdoA(2S); some GlcNAc may be non-sulfated
52	HS-S6-AO	GlcAβ-4GlcNAcα-4GlcAβ-4GlcNAcα-4GlcAβ-4aMan-AO
		May contain small amounts of GlcNS(6S) and IdoA(2S); some GlcNAc may be non-sulfated
53	HS-S8-AO	GlcAβ-4GlcNAcα-4GlcAβ-4GlcNAcα-4GlcAβ-4GlcNAcα-4GlcAβ-4aMan-AO
		May contain small amounts of GlcNS(6S) and IdoA(2S); some GlcNAc may be non-sulfated
54	Hep-S4-AO	IdoAα-4GlcNSα-4IdoAα-4aMan-AO
		│ │ │ │
		SU-2 SU-6 SU-2 SU-6
55	Hep-S6-AO	IdoAα-4GlcNSα-4IdoAα-4GlcNSα-4IdoAα-4aMan-AO
		│ │ │ │ │ │
		SU-2 SU-6 SU-2 SU-6 SU-2 SU-6
56	Hep-S8-AO	IdoAα-4GlcNSα-4IdoAα-4GlcNSα-4IdoAα-4GlcNSα-4IdoAα-4aMan-AO
		│ │ │ │ │ │ │ │
		SU-2 SU-6 SU-2 SU-6 SU-2 SU-6 SU-2 SU-6
57	Hep-4-AO	SU-2
		│
		ΔUA-4GlcNSα-4IdoAα-4GlcNS-AO
		│ │ │
		SU-6 SU-2 SU-6
58	Hep-6-AO	SU-2
		│
		ΔUA-4GlcNSα-4IdoAα-4GlcNSα-4IdoAα-4GlcNS-AO
		│ │ │ │ │
		SU-6 SU-2 SU-6 SU-2 SU-6
59	Hep-8-AO	SU-2
		│
		ΔUA-4GlcNSα-4IdoAα-4GlcNSα-4IdoAα-4GlcNSα-4IdoAα-4GlcNS-AO
		│ │ │ │ │ │ │
		SU-6 SU-2 SU-6 SU-2 SU-6 SU-2 SU-6
60	Hep-10-AO	SU-2
		│
		ΔUA-4GlcNSα-4IdoAα-4GlcNSα-4IdoAα-4GlcNSα-4IdoAα-4GlcNSα-4IdoAα-4GlcNS-AO
		│ │ │ │ │ │ │ │ │
		SU-6 SU-2 SU-6 SU-2 SU-6 SU-2 SU-6 SU-2 SU-6
61	Hep-12-AO	SU-2
		│
		ΔUA-4GlcNSα-4IdoAα-4GlcNSα-4IdoAα-4GlcNSα-4IdoAα-4GlcNSα-4IdoAα-4GlcNSα-4IdoAα-4GlcNS-AO
		│ │ │ │ │ │ │ │ │ │ │
		SU-6 SU-2 SU-6 SU-2 SU-6 SU-2 SU-6 SU-2 SU-6 SU-2 SU-6
62	Hep-14-AO	SU-2
		│
		ΔUA-4GlcNSα-4IdoAα-4GlcNSα-4IdoAα-4GlcNSα-4IdoAα-4GlcNSα-4IdoAα-4GlcNSα-4IdoAα-4GlcNSα-4IdoAα-4GlcNS-AO
		│ │ │ │ │ │ │ │ │ │ │ │ │
		SU-6 SU-2 SU-6 SU-2 SU-6 SU-2 SU-6 SU-2 SU-6 SU-2 SU-6 SU-2 SU-6
63	Hep-16-AO	SU-2
		│
		ΔUA-4GlcNSα-4IdoAα-4GlcNSα-4IdoAα-4GlcNSα-4IdoAα-4GlcNSα-4IdoAα-4GlcNSα-4IdoAα-4GlcNSα-4IdoAα-4GlcNSα-4IdoAα-4GlcNS-AO
		│ │ │ │ │ │ │ │ │ │ │ │ │ │ │
		SU-6 SU-2 SU-6 SU-2 SU-6 SU-2 SU-6 SU-2 SU-6 SU-2 SU-6 SU-2 SU-6 SU-2 SU-6
