# Supplementary material for: Defining the glycosaminoglycan interactions of complement factor H-related protein 5
Source: J Immunol. Author manuscript; Available in PMC 2021 Sep 24. (PMC8313009; doi:10.4049/jimmunol.2000072)
Supplement: Supplemental Table 3 [file EMS124726-supplement-Supplemental_Table_3.xlsx]

## Sheet: Sheet1
		Factor H						rFHR5
		50 ug/ml		10 ug/ml		3 ug/ml		50 ug/ml		10 ug/ml		3 ug/ml
Position	Probe	Score	Error	Score	Error	Score	Error	Score	Error	Score	Error	Score	Error
1	HA-S4	-	191	-	75	-	78	475	105	141	93	460	79
2	HA-S6	-	720	-	93	-	99	884	418	-	182	286	120
3	HA-S8	126	153	-	36	-	6	-	201	-	77	-	210
4	HA-S10	-	100	-	257	-	22	-	43	401	150	387	245
5	HA-S12	-	3	-	205	-	30	-	93	-	165	-	6
6	HA-S14	-	95	-	159	-	100	-	272	-	44	-	61
7	HA-S16	87	169	-	61	-	1	-	81	-	57	-	274
8	HA-S18	-	228	-	75	-	24	-	474	-	307	-	200
9	CSA-3	416	112	241	78	-	73	970	332	1021	135	1449	459
10	CSA-5	418	538	-	119	-	91	1152	32	7	341	1826	118
11	CSA-2	511	16	-	158	-	1	214	278	347	160	878	474
12	CSA-4	792	5	-	14	-	38	267	289	1133	90	1816	13
13	CSA-6	2247	132	151	134	-	51	450	123	358	749	981	52
14	CSA-8	851	38	181	315	-	8	718	168	646	167	874	43
15	CSA-10	156	339	-	237	-	27	264	151	62	345	343	47
16	CSA-12	508	210	-	134	-	100	172	519	61	242	-	115
17	CSA-14	1050	450	99	102	-	43	10	255	-	23	172	287
18	CSA-16	833	668	-	201	-	27	-	180	-	178	-	195
19	CSA-18	379	321	-	131	-	62	-	230	-	447	-	154
20	CSA-20	46	524	-	373	-	17	-	102	-	23	-	192
21	DS-3	-	642	92	416	-	17	1365	480	1457	37	1621	43
22	DS-5	1016	385	-	263	-	12	1155	226	1038	190	1622	5
23	DS-2	1452	322	818	759	-	137	617	38	-	93	1250	125
24	DS-4	1418	347	184	72	-	23	744	104	944	128	1667	123
25	DS-6	1719	97	176	124	-	38	747	199	701	240	2172	171
26	DS-8	2407	243	1223	62	310	105	929	33	892	249	1671	94
27	DS-10	4243	615	1387	297	639	34	342	244	789	392	1478	261
28	DS-12	3566	329	3198	866	890	129	738	331	-	540	839	328
29	DS-14	7781	1677	3132	138	1297	144	569	192	601	161	738	202
30	DS-16	3137	551	1204	45	444	74	408	157	419	432	472	304
31	DS-18	4475	210	1150	172	297	28	905	25	119	121	939	200
32	DS-20	2224	190	904	385	229	25	40	2	351	500	38	350
33	CSC-3	1208	167	446	57	-	93	1263	145	598	37	1259	429
34	CSC-5	1160	357	-	5	-	62	887	75	1326	325	1866	444
35	CSC-2	636	153	-	82	-	55	520	32	462	500	1322	104
36	CSC-4	-	1322	7	198	-	54	1113	346	576	46	710	104
37	CSC-6	671	112	28	56	-	12	1019	40	805	176	1532	450
38	CSC-8	1352	208	111	168	-	34	43	411	651	53	693	484
39	CSC-10	876	470	114	228	-	49	379	265	374	58	1271	115
40	CSC-12	1026	130	432	204	72	80	-	283	253	482	557	31
41	CSC-14	3349	368	580	83	281	124	-	358	83	121	541	185
42	CSC-16	1718	233	662	328	86	94	-	239	48	59	194	233
43	CSC-18	3201	879	735	82	-	92	183	609	82	397	-	202
44	CSC-20	820	355	19	382	-	124	-	101	82	366	-	151
45	CSC-S4	1424	708	930	1316	-	44	785	289	960	346	1472	228
46	CSC-S6	2107	112	-	45	-	275	838	123	1094	387	1057	620
47	CSC-S8	1651	236	1248	17	-	45	283	213	434	236	973	153
48	CSC-S10	1528	252	-	25	-	20	134	162	-	96	754	122
49	CSC-S12	2234	999	138	73	-	54	111	180	204	171	296	221
50	CSC-S14	3879	477	75	21	-	6	-	16	2610	488	422	140
51	HS-S4-AO	927	250	270	116	-	71	1499	597	1404	85	2502	403
52	HS-S6-AO	2235	358	560	266	-	10	1361	748	1784	25	2091	14
53	HS-S8-AO	4556	514	1287	255	98	6	1122	172	1040	153	2079	364
54	Hep-S4-AO	1815	160	571	18	131	61	2027	17	2540	791	3700	693
55	Hep-S6-AO	6004	77	662	347	673	149	1682	50	2730	632	3743	300
56	Hep-S8-AO	8654	387	3663	1891	1650	247	1245	99	2823	430	3121	284
57	Hep-4-AO	2506	732	281	98	-	35	2718	463	1551	42	4081	85
58	Hep-6-AO	4182	369	1296	738	869	88	2867	244	3423	205	4995	700
59	Hep-8-AO	10353	326	2037	30	1698	336	2938	18	2032	217	4006	95
60	Hep-10-AO	5737	609	2077	800	921	32	1113	316	1128	92	1847	252
61	Hep-12-AO	5449	23	1476	7	1218	139	1891	109	658	159	2496	51
62	Hep-14-AO	4598	750	2665	48	1303	221	1195	198	1765	51	1580	315
63	Hep-16-AO	4136	2106	1864	138	1105	130	1379	52	1098	321	2637	636
